# Supplementary material for: Interaction of Nanodiamonds with Water: Impact of Surface Chemistry on Hydrophilicity, Aggregation and Electrical Properties
Source: Nanomaterials (Basel). 2021 Oct 16;11(10):2740. doi: 10.3390/nano11102740 (PMC8538990; doi:10.3390/nano11102740)
Supplement: Supplementary file 1 [file nanomaterials-11-02740-s001.zip]

Archive with 1 entries (1 files):
- nanomaterials-1416436-supplementary.pdf
